# Supplementary material for: CRISPR/Cas9-Mediated Mutagenesis of Abdominal-A and Ultrabithorax in the Asian Corn Borer, Ostrinia furnacalis
Source: Insects. 2022 Apr 13;13(4):384. doi: 10.3390/insects13040384 (PMC9031573; doi:10.3390/insects13040384)
Supplement: Supplementary file 1 [file insects-13-00384-s001.zip]

Archive with 1 entries (1 files):
- insects-1658593-supplementary.pdf
